# Supplementary material for: Safety of Co-Administration Versus Separate Administration of the Same Vaccines in Children: A Systematic Literature Review
Source: Vaccines (Basel). 2019 Dec 31;8(1):12. doi: 10.3390/vaccines8010012 (PMC7157665; doi:10.3390/vaccines8010012)
Supplement: Supplementary file 1 [file vaccines-08-00012-s001.zip]

Archive with 2 entries (2 files):
- PhD_LitRev_List vaccine abbreviations_REVRev Table-1.docx
- Suppl Table-2-final.docx
